# Supplementary material for: Targeted Hyaluronan Degradation Enhanced Tumor Growth Inhibition in Gastrointestinal Cancer Models
Source: Cancers (Basel). 2025 Oct 23;17(21):3411. doi: 10.3390/cancers17213411 (PMC12610240; doi:10.3390/cancers17213411)
Supplement: Supplementary file 1 [file cancers-17-03411-s001.zip]

Archive with 1 entries (1 files):
- cancers-3864348-supplementary.pdf
